# Supplementary material for: Structural Features and Phylogenetic Implications of Four New Mitogenomes of Caliscelidae (Hemiptera: Fulgoromorpha)
Source: Int J Mol Sci. 2021 Jan 29;22(3):1348. doi: 10.3390/ijms22031348 (PMC7866285; doi:10.3390/ijms22031348)
Supplement: Supplementary file 1 [file ijms-22-01348-s001.zip]

Archive with 13 entries (13 files):
- supplementary materials/Figure S1 (B.flavus).jpg
- supplementary materials/Figure S2 (B.fanjingensis).jpg
- supplementary materials/Figure S3 (Y.strigatus).jpg
- supplementary materials/Figure S4 (Y.erythrus).jpg
- supplementary materials/Figure S5 (B.flavus).jpg
- supplementary materials/Figure S5 (B.flavus).tif
- supplementary materials/Figure S6 (B.fanjingensis).jpg
- supplementary materials/Figure S6 (B.fanjingensis).tif
- supplementary materials/Figure S7 (Y.strigatus).jpg
- supplementary materials/Figure S7 (Y.strigatus).tif
- supplementary materials/Figure S8 (Y.erythrus).jpg
- supplementary materials/Figure S8 (Y.erythrus).tif
- supplementary materials/S-table.xlsx
