# Supplementary material for: Structural Features and Phylogenetic Implications of Four New Mitogenomes of Caliscelidae (Hemiptera: Fulgoromorpha)
Source: Int J Mol Sci. 2021 Jan 29;22(3):1348. doi: 10.3390/ijms22031348 (PMC7866285; doi:10.3390/ijms22031348)
Supplement: Supplementary file 1 [file ijms-22-01348-s001.zip › supplementary materials/S-table.xlsx]

## Sheet: Table S1
Table S1 Mitogenomes used in this study
Superfamily	Family	Species	Access number
Fulgoroidea	Caliscelidae	Bambusicaliscelis ﬂavus	This study
Fulgoroidea	Caliscelidae	Bambusicaliscelis fanjingensis	This study
Fulgoroidea	Caliscelidae	Youtuus strigatus	This study
Fulgoroidea	Caliscelidae	Youtuus erythrus	This study
Fulgoroidea	Delphacidae	Sogatella vibix	MG515238
Fulgoroidea	Delphacidae	Saccharosydne procerus	MG515237
Fulgoroidea	Delphacidae	Peregrinus maidis	NC037182
Fulgoroidea	Delphacidae	Changeondelphax velitchkovskyi	NC037181
Fulgoroidea	Delphacidae	Nilaparvata bakeri	NC033388
Fulgoroidea	Delphacidae	Nilaparvata muiri	NC024627
Fulgoroidea	Delphacidae	Sogatella furcifera	NC021417
Fulgoroidea	Delphacidae	Nilaparvata lugens	NC021748
Fulgoroidea	Delphacidae	Ugyops sp.	MH352481
Fulgoroidea	Delphacidae	Laodelphax striatella	JX880068
Fulgoroidea	Delphacidae	Laodelphax striatellus	NC013706
Fulgoroidea	Ricaniidae	Ricania marginalis	NC019597
Fulgoroidea	Ricaniidae	Ricania speculum	NC031369
Fulgoroidea	Issidae	Sivaloka damnosus	NC014286
Fulgoroidea	Issidae	Hemisphaerius rufovarius	MT210096
Fulgoroidea	Fulgoridae	Laternaria candelaria	NC019576
Fulgoroidea	Fulgoridae	Lycorma delicatula	NC012835
Fulgoroidea	Fulgoridae	Aphaena discolor	MN025523
Fulgoroidea	Fulgoridae	Aphaena amabilis	NC045075
Fulgoroidea	Flatidae	Geisha distinctissima	NC012617
Fulgoroidea	Achilidae	Achilidae gen.	MH324929
Fulgoroidea	Achilidae	Magadhaideus sp.	MH324928
Fulgoroidea	Achilidae	Betatropis formosana	MH324927
Fulgoroidea	Achilidae	Paracatonidia sp.	MH324931
Fulgoroidea	Achilidae	Achilini sp.	MH324930
Membracoidea	Cicadellidae	Maiestas dorsalis	NC036296
Membracoidea	Cicadellidae	Yanocephalus yanonis	NC036131

## Sheet: Table S2
Table S2 The partition schemes and best substitution models used in the phylogenetic analysis.
	Genes	Models
Subset1	nd3_condon1, atp6_condon1	GTR+I+G
Subset2	atp6_condon2, cox3_condon2	GTR+I+G
Subset3	atp6_condon3	TRN+G
Subset4	atp8_condon1, nd2_condon1	TVM+I+G
Subset5	atp8_condon2	HKY+I+G
Subset6	atp8_condon3	K81UF+G
Subset7	cox1_condon1	GTR+I+G
Subset8	cox1_condon2	TVM+I+G
Subset9	cox1_condon3	K81UF+I+G
Subset10	cox2_condon1, cytb_condon1	GTR+I+G
Subset11	cox2_condon2, cytb_condon2	GTR+I+G
Subset12	cox2_condon3	HKY+G
Subset13	cox3_condon1	GTR+I+G
Subset14	cox3_condon1	TIM+G
Subset15	cytb_condon3	HKY+I+G
Subset16	nd1_condon1	GTR+I+G
Subset17	nd1_condon2	GTR+G
Subset18	nd1_condon3	TRN+G
Subset19	nd6_condon2, nd3_condon2, nd2_condon2	GTR+G
Subset20	nd2_condon3	TVM+G
Subset21	nd6_condon3, nd3_condon3	GTR+G
Subset22	nd4_condon1, nd5_condon1	GTR+I+G
Subset23	nd5_condon2, nd4_condon2	GTR+I+G
Subset24	nd4_condon3, nd4l_condon3	K81UF+G
Subset25	nd4l_condon1	TVM+G
Subset26	nd4l_condon2	TVM+G
Subset27	nd5_condon3	TVM+G
Subset28	nd6_condon1	TRN+I+G

## Sheet: Table S3
Table S3 Codon number and RSCU in the four mitochondrial PCGs.
A: B.flavus
Codon	Count	RSCU	Codon	Count	RSCU	Codon	Count	RSCU	Codon	Count	RSCU
UUU(F)	460	1.83	UCU(S)	91	2.06	UAU(Y)	130	1.71	UGU(C)	50	1.92
UUC(F)	42	0.17	UCC(S)	15	0.34	UAC(Y)	22	0.29	UGC(C)	2	0.08
UUA(L)	283	4.01	UCA(S)	144	3.26	UAA(*)	9	2	UGA(W)	72	1.76
UUG(L)	52	0.74	UCG(S)	8	0.18	UAG(*)	0	0	UGG(W)	10	0.24
CUU(L)	31	0.44	CCU(P)	53	1.72	CAU(H)	37	1.17	CGU(R)	18	1.5
CUC(L)	5	0.07	CCC(P)	12	0.39	CAC(H)	26	0.83	CGC(R)	2	0.17
CUA(L)	48	0.68	CCA(P)	58	1.89	CAA(Q)	44	1.73	CGA(R)	27	2.25
CUG(L)	4	0.06	CCG(P)	0	0	CAG(Q)	7	0.27	CGG(R)	1	0.08
AUU(I)	368	1.79	ACU(T)	60	1.32	AAU(N)	153	1.79	AGU(S)	16	0.36
AUC(I)	44	0.21	ACC(T)	11	0.24	AAC(N)	18	0.21	AGC(S)	1	0.02
AUA(M)	323	1.87	ACA(T)	108	2.37	AAA(K)	162	1.87	AGA(S)	69	1.56
AUG(M)	23	0.13	ACG(T)	3	0.07	AAG(K)	11	0.13	AGG(S)	9	0.2
GUU(V)	67	1.96	GCU(A)	37	1.8	GAU(D)	53	1.68	GGU(G)	74	1.68
GUC(V)	3	0.09	GCC(A)	6	0.29	GAC(D)	10	0.32	GGC(G)	3	0.07
GUA(V)	59	1.72	GCA(A)	37	1.8	GAA(E)	73	1.87	GGA(G)	89	2.02
GUG(V)	8	0.23	GCG(A)	2	0.1	GAG(E)	5	0.13	GGG(G)	10	0.23
Average# codons=3678
B: B.fanjingensis
Codon	Count	RSCU	Codon	Count	RSCU	Codon	Count	RSCU	Codon	Count	RSCU
UUU(F)	456	1.86	UCU(S)	106	2.34	UAU(Y)	132	1.75	UGU(C)	49	1.92
UUC(F)	34	0.14	UCC(S)	16	0.35	UAC(Y)	19	0.25	UGC(C)	2	0.08
UUA(L)	295	4.22	UCA(S)	143	3.15	UAA(*)	10	2	UGA(W)	73	1.85
UUG(L)	36	0.52	UCG(S)	2	0.04	UAG(*)	0	0	UGG(W)	6	0.15
CUU(L)	36	0.52	CCU(P)	45	1.48	CAU(H)	43	1.41	CGU(R)	19	1.55
CUC(L)	3	0.04	CCC(P)	22	0.72	CAC(H)	18	0.59	CGC(R)	1	0.08
CUA(L)	48	0.69	CCA(P)	54	1.77	CAA(Q)	42	1.68	CGA(R)	25	2.04
CUG(L)	1	0.01	CCG(P)	1	0.03	CAG(Q)	8	0.32	CGG(R)	4	0.33
AUU(I)	362	1.81	ACU(T)	51	1.19	AAU(N)	144	1.71	AGU(S)	18	0.4
AUC(I)	39	0.19	ACC(T)	16	0.37	AAC(N)	24	0.29	AGC(S)	1	0.02
AUA(M)	349	1.93	ACA(T)	104	2.43	AAA(K)	154	1.79	AGA(S)	71	1.56
AUG(M)	12	0.07	ACG(T)	0	0	AAG(K)	18	0.21	AGG(S)	6	0.13
GUU(V)	70	2.07	GCU(A)	28	1.42	GAU(D)	50	1.61	GGU(G)	77	1.77
GUC(V)	0	0	GCC(A)	10	0.51	GAC(D)	12	0.39	GGC(G)	4	0.09
GUA(V)	61	1.81	GCA(A)	39	1.97	GAA(E)	72	1.85	GGA(G)	88	2.02
GUG(V)	4	0.12	GCG(A)	2	0.1	GAG(E)	6	0.15	GGG(G)	5	0.11
Average# codons=3646
C: Y.strigatus
Codon	Count	RSCU	Codon	Count	RSCU	Codon	Count	RSCU	Codon	Count	RSCU
UUU(F)	417	1.83	UCU(S)	89	1.95	UAU(Y)	134	1.69	UGU(C)	48	1.85
UUC(F)	38	0.17	UCC(S)	12	0.26	UAC(Y)	25	0.31	UGC(C)	4	0.15
UUA(L)	317	4.62	UCA(S)	178	3.89	UAA(*)	8	1.78	UGA(W)	82	1.93
UUG(L)	26	0.38	UCG(S)	2	0.04	UAG(*)	1	0.22	UGG(W)	3	0.07
CUU(L)	34	0.5	CCU(P)	43	1.35	CAU(H)	46	1.48	CGU(R)	18	1.53
CUC(L)	2	0.03	CCC(P)	17	0.54	CAC(H)	16	0.52	CGC(R)	0	0
CUA(L)	33	0.48	CCA(P)	67	2.11	CAA(Q)	54	1.86	CGA(R)	27	2.3
CUG(L)	0	0	CCG(P)	0	0	CAG(Q)	4	0.14	CGG(R)	2	0.17
AUU(I)	387	1.87	ACU(T)	45	1.12	AAU(N)	145	1.64	AGU(S)	13	0.28
AUC(I)	28	0.13	ACC(T)	13	0.32	AAC(N)	32	0.36	AGC(S)	1	0.02
AUA(M)	335	1.85	ACA(T)	102	2.53	AAA(K)	161	1.92	AGA(S)	65	1.42
AUG(M)	27	0.15	ACG(T)	1	0.02	AAG(K)	7	0.08	AGG(S)	6	0.13
GUU(V)	68	2.05	GCU(A)	22	1.21	GAU(D)	46	1.67	GGU(G)	81	1.78
GUC(V)	0	0	GCC(A)	9	0.49	GAC(D)	9	0.33	GGC(G)	1	0.02
GUA(V)	61	1.83	GCA(A)	41	2.25	GAA(E)	78	1.84	GGA(G)	95	2.09
GUG(V)	4	0.12	GCG(A)	1	0.05	GAG(E)	7	0.16	GGG(G)	5	0.11
Average# codons=3643
D: Y.erythrus
Codon	Count	RSCU	Codon	Count	RSCU	Codon	Count	RSCU	Codon	Count	RSCU
UUU(F)	425	1.84	UCU(S)	101	2.22	UAU(Y)	144	1.71	UGU(C)	52	1.93
UUC(F)	36	0.16	UCC(S)	10	0.22	UAC(Y)	24	0.29	UGC(C)	2	0.07
UUA(L)	314	4.48	UCA(S)	163	3.58	UAA(*)	7	1.75	UGA(W)	81	1.91
UUG(L)	32	0.46	UCG(S)	3	0.07	UAG(*)	1	0.25	UGG(W)	4	0.09
CUU(L)	34	0.48	CCU(P)	45	1.48	CAU(H)	43	1.41	CGU(R)	17	1.45
CUC(L)	2	0.03	CCC(P)	16	0.52	CAC(H)	18	0.59	CGC(R)	0	0
CUA(L)	36	0.51	CCA(P)	60	1.97	CAA(Q)	50	1.82	CGA(R)	29	2.47
CUG(L)	3	0.04	CCG(P)	1	0.03	CAG(Q)	5	0.18	CGG(R)	1	0.09
AUU(I)	376	1.85	ACU(T)	53	1.26	AAU(N)	146	1.66	AGU(S)	18	0.4
AUC(I)	30	0.15	ACC(T)	15	0.36	AAC(N)	30	0.34	AGC(S)	0	0
AUA(M)	329	1.9	ACA(T)	99	2.36	AAA(K)	150	1.86	AGA(S)	62	1.36
AUG(M)	18	0.1	ACG(T)	1	0.02	AAG(K)	11	0.14	AGG(S)	7	0.15
GUU(V)	70	2.12	GCU(A)	23	1.33	GAU(D)	48	1.63	GGU(G)	75	1.67
GUC(V)	1	0.03	GCC(A)	6	0.35	GAC(D)	11	0.37	GGC(G)	3	0.07
GUA(V)	53	1.61	GCA(A)	39	2.26	GAA(E)	85	1.93	GGA(G)	93	2.07
GUG(V)	8	0.24	GCG(A)	1	0.06	GAG(E)	3	0.07	GGG(G)	9	0.2
Average# codons=3632
